# Supplementary material for: Epithelial Cells of Deep Infiltrating Endometriosis Harbor Mutations in Cancer Driver Genes
Source: Cells. 2021 Mar 29;10(4):749. doi: 10.3390/cells10040749 (PMC8065889; doi:10.3390/cells10040749)
Supplement: Supplementary file 1 [file cells-10-00749-s001.zip › Suppl. Table_S1.xlsx]

## Sheet: Supplementary Table 2
Supplementary Table 1. The list of genes sequenced in our custom enrichment.
AADACL3
ABCA10
ABCA12
ABCA3
ABCA5
ABCB1
ABCC6
ABCG2
ABI1
ABL1
ABL2
ACCS
ACPL2
ACRV1
ACSL3
ACSL6
ADCK5
AFF1
AFF3
AFF4
AGAP2
AGAP2-AS1
AIDA
AIP
AK056098
AK056253
AK092965
AK094929
AK096995
AK125516
AK127919
AK128707
AK294004
AK296146
AK311005
AK311458
AKAP9
AKT1
AKT1S1
AKT2
AKT3
AL831889
AL833181
ALDH2
ALK
ALMS1
ALS2
AMER1
ANTXR1
APC
AR
ARAF
ARHGAP26
ARHGAP30
ARHGAP44
ARHGEF12
ARID1A
ARID1B
ARID2
ARID3A
ARID3B
ARID4A
ARID4B
ARID5A
ARID5B
ARMCX5
ARMCX5-GPRASP2
ARNT
ARSD
ASH1L
ASH1L-AS1
ASPSCR1
ASTN2
ASXL1
ATF1
ATIC
ATM
ATR
ATRX
AURKA
AURKAIP1
AX747174
AX747861
AX747870
AX748175
AX813477
AXIN2
AXL
AY927613
BAG3
BAP1
BAZ2B
BC016751
BC017347
BC020917
BC022056
BC031864
BC031872
BC034929
BC035080
BC035400
BC038536
BC040624
BC042098
BC045578
BC047484
BC051759
BC069739
BC142949
BCL10
BCL11A
BCL11B
BCL2
BCL2L1
BCL3
BCL6
BCL7A
BCL9
BCOR
BCR
BCYRN1
BIRC2
BIRC3
BIRC5
BIRC6
BIRC7
BIRC8
BIVM-ERCC5
BLID
BLM
BMPR1A
BPTF
BRAF
BRCA1
BRCA2
BRD3
BRD4
BRD7
BRICD5
BRIP1
BROX
BTG1
BTNL9
BUB1B
BX161496
BX647792
C11orf42
C12orf43
C1orf145
C1orf192
C7
C7orf69
CACNA1A
CACNA1D
CACNA1S
CAD
CALD1
CANT1
CARD11
CARS
CASC5
CASKIN2
CASP8
CBFA2T3
CBFB
CBL
CBLB
CBLC
CCDC140
CCDC147
CCDC6
CCKBR
CCNB1IP1
CCND1
CCND2
CCND3
CCNE1
CCR7
CD274
CD3EAP
CD74
CD79A
CD79B
CDC42BPA
CDC42SE1
CDC73
CDH1
CDH11
CDH6
CDH9
CDK12
CDK2AP2
CDK4
CDK6
CDK8
CDKN1A
CDKN1B
CDKN1C
CDKN2A
CDKN2B
CDKN2B-AS1
CDKN2C
CDKN2D
CDX2
CEBPA
CENPP
CEP57
CGNL1
CHCHD7
CHD2
CHD5
CHD6
CHEK1
CHEK2
CHIC2
CHN1
CHRNA10
CHURC1-FNTB
CIC
CIITA
CILP2
CLP1
CLSTN1
CLTC
CLTCL1
CMAS
CMC4
CNBP
CNOT1
CNTNAP4
CNTRL
COL1A1
COL3A1
COX6C
CPSF1
CREB1
CREB3L1
CREB3L2
CREBBP
CRKL
CRLF2
CRTC1
CRTC3
CSDE1
CSF1R
CSF3R
CSMD3
CSTF1
CTNNA1
CTNNA2
CTNNB1
CTTNBP2
CUBN
CXCR7
CYFIP1
CYLD
CYP1B1
DAAM2
DAXX
DCBLD1
DCC
DCTN5
DD157417
DD181999
DDB2
DDIT3
DDX10
DDX3X
DDX43
DDX5
DDX6
DEK
DENND1B
DENND5B
DENND5B-AS1
DEPDC1
DERL3
DEXI
DFFB
DICER1
DIS3L2
DJ031130
DKFZp434J194
DKFZp761B238
DM075093
DM110804
DMD
DNAH7
DNAH9
DNMT1
DNMT3A
DNMT3B
DOCK7
DQ570835
DQ573130
DQ576627
DQ577714
DQ594352
DSCAM
DTX4
DUX4L5
DYNC1H1
DYNC2H1
DYSF
EBF1
ECT2L
EFCAB4B
EGFR
EGFR-AS1
EGLN1
EGR1
EHBP1
EHMT1
EIF4A2
ELAC1
ELAC2
ELF4
ELL
ELN
EML4
ENPP1
ENPP2
EP300
EPB41L3
EPCAM
EPHA10
EPHA2
EPHA3
EPHA4
EPHA5
EPHA6
EPHA7
EPHB6
EPPK1
EPR-1
EPS15
ERBB2
ERBB3
ERBB4
ERC1
ERCC1
ERCC2
ERCC3
ERCC4
ERG
ERN2
ESRRB
ETV1
ETV4
ETV5
ETV6
EVPL
EWSR1
EXT1
EXT2
EZH2
FAM105A
FAM133A
FAM20A
FAM46C
FAM5B
FAM71B
FANCA
FANCB
FANCC
FANCD2
FANCD2OS
FANCE
FANCF
FANCG
FANCI
FANCL
FANCM
FAS
FAS-AS1
FAT1
FAT3
FAT4
FBN1
FBXO10
FBXO11
FBXW7
FCGR2B
FCGR2C
FCRL4
FEV
FGF23
FGFR1
FGFR1OP
FGFR2
FGFR3
FGFR4
FH
FHIT
FHL1
FIP1L1
FKBP1B
FKBP9
FLCN
FLI1
FLI1-AS1
FLJ20518
FLJ37453
FLJ42627
FLT1
FLT3
FLT4
FNBP1
FOLR1
FOXC1
FOXL2
FOXO1
FOXO3
FOXO4
FOXP1
FSTL3
FUBP1
FUS
FZR1
GALNT3
GAS7
GATA1
GATA2
GATA3
GBF1
GLMN
GMPS
GNA11
GNAQ
GNAS
GNAS-AS1
GNL3
GOLGA5
GOLPH3
GPC3
GPHN
GPM6A
GPR149
GPSM3
GRB2
GREM2
GRIN3A
GSR
GSTM1
GU228584
GUCY1A2
H3F3A
H3F3B
HABP2
HCN3
HDAC4
HECW1
HERPUD1
HEY1
HIP1
HIST1H2BK
HIST1H4A
HIST1H4B
HIST1H4C
HIST1H4D
HIST1H4E
HIST1H4F
HIST1H4H
HIST1H4I
HIST1H4J
HIST1H4K
HIST1H4L
HIST2H4A
HIST4H4
HLF
HMGA1
HMGA2
HMGN2P46
HNF1A
HNMT
HNRNPA2B1
HNRNPD
HOOK3
HOTAIR
HOXA11
HOXA13
HOXA9
HOXA-AS4
HOXC11
HOXC13
HOXC-AS5
HOXD11
HOXD13
HRAS
HS3ST5
HS3ST6
HSCB
HSD17B3
HSD3B2
HSP90AA1
HSP90AB1
HTR1A
HTR3A
HV303147
HV303168
HV303525
HV303528
HV555657
HV941428
HV941429
HV941430
HV941431
HV941433
HV941434
HV941440
HV941442
HV941444
HV941478
HV941486
HV975509
HYDIN
IDH1
IDH2
IDO2
IFI30
IFT122
IGDCC4
IGF1R
IKBKE
IKZF1
IKZF3
IL12RB1
IL1RAPL1
IL2
IL21R
IL21R-AS1
IL6
IL6R
IL6ST
IL7R
INO80D
INSRR
IRF4
IRF6
ITK
JA202257
JA202295
JA202330
JA202335
JA783409
JA783414
JA783415
JA783425
JA783430
JA783435
JA783436
JA783474
JA783482
JA783489
JA783498
JA783500
JA783507
JA783513
JA783516
JA783533
JA783536
JA783548
JA783560
JA783566
JA783574
JA783579
JA783587
JA783589
JA783602
JA783603
JA783612
JA783620
JA783622
JA783645
JA783654
JA783658
JA783672
JA783673
JA783679
JA783690
JA783704
JA783708
JA783720
JA783728
JA783753
JA783760
JA783775
JA783782
JA783787
JA783798
JA783807
JA783813
JA783822
JA783836
JA783844
JA783850
JA783854
JA783858
JA783867
JAK1
JAK2
JAK3
JAZF1
JAZF1-AS1
JB136480
JMJD1C
JMJD1C-AS1
JPH2
JUN
KANK4
KARS
KAT6A
KAT6B
KCNH5
KCNJ3
KDM1B
KDM4B
KDM4C
KDM5A
KDM5C
KDM6A
KDR
KDSR
KEAP1
KIAA0195
KIAA0845
KIAA1109
KIAA1468
KIAA1549
KIF1B
KIT
KL
KLC3
KLF6
KLHL24
KLHL6
KLK2
KLLN
KMT2A
KMT2B
KMT2C
KMT2D
KRAS
KRT15
KRT17
KRT33B
KRT35
KRT4
KRTAP9-4
KTN1
KTN1-AS1
L1CAM
LAMA1
LAMA2
LASP1
LCK
LCP1
LHFP
LIFR
LILRA1
LILRB1
LINC00473
LINC00602
LMO1
LMO2
LNX1
LOC100126784
LOC100130476
LOC100131626
LOC100131635
LOC100132215
LOC100133445
LOC100144602
LOC100288142
LOC100506082
LOC100506321
LOC100506403
LOC100506895
LOC100507346
LOC100862671
LOC256021
LOC388692
LOC440600
LOC541472
LOC646626
LOC652276
LOC654433
LOC728637
LPA
LPHN2
LPP
LPP-AS2
LRBA
LRP1
LRP1B
LRP5
LRRFIP2
LRRTM2
LRTOMT
LSM3
LTBP2
LTBP3
LY75-CD302
LYL1
LYRM5
MAD2L1BP
MAF
MAFB
MAGI1
MALAT1
MALT1
MAML2
MAP2K1
MAP2K2
MAP2K4
MAP3K1
MAP3K8
MAP9
MAPK1
MAPK3
MARS
MAST3
MAX
MBD4
MC2R
MCL1
MDM2
MDM4
MDS2
MECOM
MED1
MED12
MED7
MEN1
MET
MFSD4
MIA3
MIR1260B
MIR1281
MIR196B
MIR3064
MIR3175
MIR3606
MIR4673
MIR4726
MIR4728
MIR548F1
MIR548N
MIR636
MITF
MKL1
MKRN2
MLF1
MLH1
MLLT1
MLLT10
MLLT11
MLLT3
MLLT4
MLLT6
MLST8
MMP1
MN1
MNX1
MOCS1
MPEG1
MPL
MRE11A
MRP63
MRPL36
MRPS18B
MSH2
MSH6
MSI2
MSN
MTCP1
MTF2
MTOR
MTOR-AS1
MTUS2
MTUS2-AS1
MUC1
MUC16
MUC6
MUSK
MUTYH
MYB
MYBPC1
MYC
MYCL1
MYCN
MYCNOS
MYD88
MYH11
MYH13
MYH14
MYH9
MYO10
MYO3A
MYOC
MYOCD
NAB2
NACA
NAIP
NARG2
NAV2
NBN
NCKAP5
NCKIPSD
NCOA1
NCOA2
NCOA3
NCOA4
NDE1
NDRG1
NDST4
NECAP1
NEFH
NF1
NF2
NFE2L2
NFIB
NFKB2
NIN
NKX2-1
NONO
NOTCH1
NOTCH2
NOTCH3
NOTCH4
NPAT
NPIPL1
NPM1
NR4A3
NRAP
NRAS
NRK
NRXN2
NRXN3
NSD1
NTHL1
NTRK1
NTRK2
NTRK3
NTRK3-AS1
NUMA1
NUP160
NUP214
NUP98
NUTM1
NUTM2A
OBSCN
OCRL
OLIG2
OMD
OPTN
OR12D3
OR4C16
OR4C3
OR4D6
OR4P4
OR51B5
OR51G2
OR51I1
OR52A1
OR5M8
OR8U8
ORMDL1
OSBPL6
P27_CRE
P2RY8
PABPC3
PAFAH1B2
PAK7
PALB2
PALLD
PAPPA
PARD3B
PARP4
PATZ1
PAX2
PAX3
PAX5
PAX6
PAX7
PAX8
PBRM1
PBX1
PCDHB13
PCDHB3
PCLO
PCM1
PCSK7
PDCD1LG2
PDE4DIP
PDGFB
PDGFRA
PDGFRB
PDK1
PDPK1
PDSS1
PDZD2
PER1
PGAP2
PGAP3
PGBD1
PGK2
PHEX
PHEX-AS1
PHF16
PHF6
PHOX2B
PICALM
PIK3AP1
PIK3C2A
PIK3C2B
PIK3C2G
PIK3CA
PIK3CB
PIK3CD
PIK3CG
PIK3IP1
PIK3R1
PIK3R2
PIK3R3
PIK3R4
PIK3R5
PIK3R6
PIM1
PKD1
PKD1L1
PKLR
PLAG1
PLK1
PLXNA1
PMEPA1
PML
PMS1
PMS2
PNLIPRP1
POLG
POLQ
POT1
POTEE
POTEF
POU2AF1
POU5F1
PPARG
PPEF2
PPFIA2
PPP2R1A
PPP3R2
PRCC
PRDM1
PRDM14
PRDM16
PRDM2
PRDM9
PRF1
PRG4
PRIM1
PRKAR1A
PRKCD
PRKDC
PRPF31
PRPF4B
PRRX1
PSIP1
PTCH1
PTEN
PTK2
PTK2B
PTPN11
PTPRA
PTPRB
PTPRC
PTPRD
PTPRE
PTPRF
PTPRG
PTPRG-AS1
PTPRH
PTPRJ
PTPRK
PTPRM
PTPRN
PTPRN2
PTPRO
PTPRQ
PTPRR
PTPRS
PTPRT
PTPRU
PTPRVP
PTPRZ1
R3HDM1
RABEP1
RAD21
RAD21-AS1
RAD51B
RAD51C
RAD51D
RAF1
RALGDS
RANBP17
RANBP2
RAP1GDS1
RAP2B
RARA
RASA1
RAVER1
RAVER2
RB1
RBL1
RBM15
RBM34
RECQL4
REL
RET
RFC4
RFFL
RFX7
RGS17
RGS8
RHBDF2
RHEB
RHOH
RICTOR
RIMBP2
RIMS2
RIPK4
RMDN2
RMI2
RNASEL
RNF17
RNF2
RNF207
ROBO3
ROS1
RPAP2
RPL22
RPN1
RPSAP52
RPTOR
RREB1
RRM1
RUNDC3B
RUNX1
RUNX1T1
RXFP3
RYR1
RYR3
SARDH
SATB2
SATB2-AS1
SBDS
SCAF1
SCN1A
SCYL1
SDCCAG8
SDHA
SDHAF2
SDHB
SDHC
SDHD
SEMA5A
SEPT5-GP1BB
SEPT6
SEPT9
SET
SETD1A
SETD2
SETD6
SETDB1
SF3B1
SF3B2
SFPQ
SFRP4
SGCG
SGSM3
SH2D2A
SH3GL1
SHC1
SHC2
SHC3
SI
SKA3
SLC17A4
SLC30A4
SLC39A10
SLC45A3
SLC6A15
SLIT2
SLITRK3
SLTM
SLX4
SMA4
SMAD2
SMAD3
SMAD4
SMARCA4
SMARCB1
SMC1A
SMC3
SMO
SMOX
SMYD4
SNAPC5
SNORA63
SNORA81
SNORD2
SnR39B
SNX29
SOCS1
SOCS3
SORCS1
SORCS2
SOX11
SOX2
SOX2-OT
SOX9
SPECC1
SPEN
SPOPL
SRC
SRCAP
SRD5A2
SRGAP3
SRRM2
SRRM2-AS1
SRSF2
SRSF3
SS18
SS18L1
SSTR1
SSX1
SSX2
SSX4B
STAG1
STAG2
STAT1
STAT2
STAT3
STAT4
STAT5A
STAT5B
STAT6
STIL
STK11
STX11
STXBP2
SUFU
SULT1A1
SUZ12
SYK
SYN1
SYNE1
SYNE2
SYNE3
TAF11
TAF15
TAGLN
TAL1
TAL2
TANK
TBC1D10A
TBC1D17
TBX5
TBX5-AS1
TCEA1
TCEB2
TCF12
TCF19
TCF3
TCF4
TCF7L2
TCL1A
TCL6
TCRBV20S1
TDRP
TECTA
TERF2IP
TERT
TET1
TET2
TFE3
TFEB
TFG
TFPT
TFRC
TGFBR2
THRAP3
THUMPD3
TIMM23
TIMM8B
TLN2
TLR2
TLR8
TLR8-AS1
TLX1
TLX1NB
TLX3
TMEM127
TMEM132D
TMEM167A
TMPRSS2
TMTC1
TNFAIP3
TNFRSF14
TNFRSF17
TOE1
TOMM5
TOP1
TOP2A
TP53
TP63
TPM3
TPM4
TPR
TRAF2
TRIM24
TRIM27
TRIM33
TRIM42
TRIP11
TROAP
TSC1
TSC2
TSHR
TSPAN1
TSPAN31
TTC3
TTC37
TTL
TULP4
TYK2
U2AF1
UBE4A
UGT2B4
UHRF1BP1
ULK1
UNC13C
UNC13D
USH2A
USP24
USP36
USP6
UTRN
UTY
VCAM1
VHL
VPS16
VRK2
VTI1A
WAS
WDR36
WHSC1
WHSC1L1
WIF1
WRAP53
WRB
WRN
WT1
WT1-AS
WTAPP1
XIAP
XIRP2
XPA
XPC
XPO1
XRCC1
Y16709
YWHAE
ZBTB16
ZCCHC8
ZEB1
ZFHX4
ZFHX4-AS1
ZMYM1
ZMYM2
ZMYM3
ZNF169
ZNF175
ZNF232
ZNF276
ZNF331
ZNF384
ZNF460
ZNF521
ZNF668
ZNF681
ZNF716
ZNF804B
ZNF827
ZNF835
ZRSR2
